# Supplementary material for: Decoding an Amino Acid Sequence to Extract Information on Protein Folding
Source: Molecules. 2022 May 7;27(9):3020. doi: 10.3390/molecules27093020 (PMC9106047; doi:10.3390/molecules27093020)
Supplement: Supplementary file 1 [file molecules-27-03020-s001.zip]

Archive with 1 entries (1 files):
- molecules-1681254-supplementary.pdf
